# Supplementary material for: Genotypic and Allelic Frequencies of Degenerative Myelopathy in an Italian Canine Population
Source: Animals (Basel). 2024 Sep 19;14(18):2712. doi: 10.3390/ani14182712 (PMC11429382; doi:10.3390/ani14182712)
Supplement: Supplementary file 1 [file animals-14-02712-s001.zip]

Archive with 1 entries (1 files):
- animals-3160583-supplementary.pdf
